# Supplementary material for: Development and implementation of a novel, mandatory competency-based medical education simulation program for pediatric emergency medicine faculty
Source: Adv Simul (Lond). 2021 May 6;6:17. doi: 10.1186/s41077-021-00170-4 (PMC8101101; doi:10.1186/s41077-021-00170-4)
Supplement: Supplementary file 1 — Additional file 1. MD: Procedural Checklist. RN: Procedural Checklist. [file 41077_2021_170_MOESM1_ESM.zip]

Archive with 2 entries (2 files):
- APPENDIX A Procedural Checklist.docx
- Appendix A RN - EZIO FACILITATOR GUIDE.docx
